# Supplementary material for: A lithium-containing biomaterial promotes chondrogenic differentiation of induced pluripotent stem cells with reducing hypertrophy
Source: Stem Cell Res Ther. 2020 Feb 21;11:77. doi: 10.1186/s13287-020-01606-w (PMC7035784; doi:10.1186/s13287-020-01606-w)
Supplement: Supplementary file 1 — Additional file 1:. Table S1. Designations, sequences, and the sizes of RT- PCR amplicons. [file 13287_2020_1606_MOESM1_ESM.xlsx]

## Sheet: Sheet1
Primers	Sequence(5'-3')	Size	Product length	Full Name
SOX9-F	CAACGCCGAGCTCAGCA	17	75	Homo sapiens SRY-box 9
SOX9-R	TCCACGAAGGGCCGC	15
COL2a1-F	GGCAATAGCAGGTTCACGTACA	22	79	Homo sapiens collagen type II alpha 1 chain
COL2a1-R	CGATAACAGTCTTGCCCCACTT	22
Aggrecan-F	TCGAGGACAGCGAGGCC	17	85	Homo sapiens aggrecan
Aggrecan-R	TCGAGGGTGTAGCGTGTAGAGA	22
OCT4_endo-F	TTGGGCTCGAGAAGGATGTG	20	91	Homo sapiens POU class 5 homeobox 1
OCT4_endo-R	TCCTCTCGTTGTGCATAGTCG	21
SOX2_endo-F	GCCCTGCAGTACAACTCCAT	20	85	Homo sapiens SRY-box 2
SOX2_endo-R	TGCCCTGCTGCGAGTAGGA	19
NANOG-F	CTCAGCCTCCAGCAGATGC	19	94	Homo sapiens Nanog homeobox
NANOG-R	TAGATTTCATTCTCTGGTTCTGG	23
NEStin-F	GCGGGCTACTGAAAAGTTCC	20	157	Homo sapiens nestin
NEStin-R	CAGGAGGGTCCTGTACGTG	19
Desmin-F	GACAACCTGCTCGACGACCT	20	126	Homo sapiens desmin
Desmin-R	GCGAGCTAGAGTAGCTGCATCC	22
SOX17-F	ACCGCACGGAATTTGAAC	18	152	Homo sapiens SRY-box 17
SOX17-R	GCAGTAATATACCGCGGAGC	20
MSX1-F	TCCGCAAACACAAGACGA	18	90	Homo sapiens msh homeobox 1
MSX1-R	ACTGCTTCTGGCGGAACTT	19
MAP2-F	TGAAGCAAAGGCACCTCAC	19	129	Homo sapiens microtubule associated protein 2
MAP2-R	TATGGGAATCCATTGGCG	18
Col10a1-F	CCCTTTTTGCTGCTAGTATCC	21	468	Homo sapiens collagen type X alpha 1 chain
Col10a1-R	CTGTTGTCCAGGTTTTCCTGGCAC	24
IHH-F	CAGCTCCGAGCGCTTCAA	18	104	Homo sapiens Indian hedgehog signaling molecule
IHH-R	CGCTCACCTGGGTCATGAG	19
MMP13-F	AAGGAGCATGGCGACTTCT	19	72	Homo sapiens matrix metallopeptidase 13
MMP13-R	TGGCCCAGGAGGAAAAGC	18
